# Supplementary material for: Real-time racial discrimination, affective states, salivary cortisol and alpha-amylase in Black adults
Source: PLoS One. 2022 Sep 14;17(9):e0273081. doi: 10.1371/journal.pone.0273081 (PMC9473392; doi:10.1371/journal.pone.0273081)
Supplement: S1 Data — (XLSX) [file pone.0273081.s001.xlsx]

## Sheet: Merged EMA
Subject ID	Day	Time_Survey	SUM_RADIS	SUM_MICRO	Tense/anxious	Emotionally upset	Stressed	Lonely/alone	Annoyed/angry	Sad/depressed	Discouraged/frustrated	NEGATIVE _Affect	Happy	STRESS	CAUSE	RESPONSE	WHO	EC_WALK	EC_WEATHER	SC_ILL
100	1	1	1	11	6	4	4	7	8	6	8	6.14286	6	1	3	8	4
100	1	2	1	17	5	7	7	9	7	6	9	7.14286	5	1	2,3,8	4,8	4
100	1	3	0	7	1	1	2	5	1	1	4	2.14286	5	0			4
100	1	4	0	13	6	8	7	2	8	7	9	6.71429	1	1	4,7	1,2,4	1,4,5
100	1	5	0	13	1	1	3	1	1	6	4	2.42857	7	0			1	2	1	1
100	2	1	0	11	2	1	5	1	2	2	2	2.14286	7	0			2,4
100	2	2	0	10	0	0	1	1	2	0	5	1.28571	7	0			2,6
100	2	3	0	12	0	0	5	0	5	1	4	2.14286	7	1	4,7	1,5	2
100	2	4	0	11	4	1	6	0	2	1	1	2.14286	7	1	4	1	1,2,6
100	2	5	2	5								0
100	3	1	0	0	1	1	1	1	5	1	5	2.14286	7	1			4
100	3	2	0	9	1	0	0	0	0	0	2	0.428571	7	0			4
100	3	3	0	14	2	2	1	1	1	1	1	1.28571	7	0			4
100	3	4	0	12	7	2	5	0	3	0	1	2.57143	6	0			2,4,6
100	3	5	8	1	1	1	1	4	2	3	1.85714	8	0	0		2	2	1	1
100	4	1	1	10	6	6	7	1	6	1	7	4.85714	3	1	4,7,8	9	2,4
100	4	2	1	10	2	7	7	4	7	7	8	6	2	1	4	8	4
100	4	3	0	15	1	1	7	1	2	1	7	2.85714	5	0			3,4
100	4	4	0	13	7	1	8	1	5	1	6	4.14286	6	1	7,11	5	2,7
100	4	5	0	14	2	1	7	1	4	1	5	3	4	1	11	8	2,7	2	1	1
100	5	1	0	11	1	1	2	1	1	1	3	1.42857	6	0	3	8	4
100	5	2	0	13	2	1	7	1	2	1	7	3	7	1	3,4	9	4
100	5	3	0	8	1	1	0	0	1	1	1	0.714286	0	0			4
100	5	4	0	16	1	1	8	1	3	2	7	3.28571	7	1	7	5	2,4
100	5	5
100	6	1	0	13	1	1	8	1	1	1	4	2.42857	7	0			2,6
100	6	2	0	14	1	2	1	1	2	2	3	1.71429	7	0			4
100	6	3	0	16	7	2	6	1	6	2	8	4.57143	6	1	3	9,10	4
100	6	4	0	12	7	7	8	1	8	2	7	5.71429	1	1	7	9	2,4
100	6	5
100	7	1	1	12	7	1	6	1	2	1	2	2.85714	6	1	3,4,8	8	4
100	7	2	1	12	2	1	2	1	2	1	2	1.57143	6	0			4
100	7	3	0	13	2	1	1	1	3	3	3	2	7	0			4
100	7	4	0	13	1	1	3	1	7	2	2	2.42857	7	0			2
100	7	5
101	1	1	2	9	0	0	2	0	0	0	0	0.285714	6	0			2,4																																2
101	1	2
101	1	3
101	1	4
101	1	5	0	17	4	1	5	0	0	7	7	3.42857	4	0			1,6	2	1	1
101	2	1	1	10	10	10	10	10	10	10	10	10	0	1	4,6	8,9	2,4
101	2	2
101	2	3	0	14	8	9	9	10	9	10	7	8.85714	0	1	2,4	8,9	2,4
101	2	4	0	15	0	8	7	8	0	7	6	5.14286	0	0			2
101	2	5
101	3	1
101	3	2	0	9	0	2	1	0	0	7	0	1.42857	6	0			2,4,7
101	3	3
101	3	4	1	15	0	0	6	0	0	7	7	2.85714	1	0			2,7
101	3	5	1	15	0	0	0	0	0	0	0	0	7	0			8	2	1	1
101	4	1	1	9	0	0	7	0	0	0	0	1	5	0			2,4
101	4	2	0	15	0	0	1	0	1	0	0	0.285714	4	0			4,7
101	4	3	0	15	0	0	0	0	0	0	0	0	6	0			2
101	4	4
101	4	5	1	15	3	0	0	0	0	6	0	1.28571	0	0			2,6	2	1	1
101	5	1
101	5	2
101	5	3	0	15	0	0	10	0	10	10	10	5.71429	1	0			2,4
101	5	4
101	5	5
101	6	1	0	15	0	0	0	0	0	9	8	2.42857	1	0			8
101	6	2	1	9	0	0	0	0	0	0	7	1	1	0			7
101	6	3	1	15	0	0	5	0	0	2	2	1.28571	4	0			2,3,7
101	6	4	1	15	0	0	6	0	0	5	0	1.57143	2	0			2,6,7
101	6	5
101	7	1	1	15	0	7	7	0	8	6	7	5	2	1	9	3,8,9	1,2,3,6
101	7	2	1	9	0	0	10	0	7	8	6	4.42857	2	0			1,2,3
101	7	3	0	15	0	0	7	0	0	7	6	2.85714	2	0			2,3
101	7	4	0	15	0	0	5	0	1	5	5	2.28571	0	0			2,3
101	7	5	1	15	0	0	6	0	0	8	7	3	2	0			2,3	1	1	1
102	1	1	0	9	5	2	3	0	7	0	6	3.28571	5	1	3	9	2,4,7																								9								2
102	1	2	0	18	0	0	0	0	0	0	0	0	6	0			4
102	1	3	0	11	0	0	0	0	0	0	0	0	10	0			4
102	1	4	0	14	1	0	1	0	0	0	0	0.285714	8	0			4
102	1	5	0	13	0	0	0	0	0	0	0	0	10	0			8	2	1	1
102	2	1	0	10	0	0	0	0	0	0	0	0	7	1	11		2
102	2	2	0	0	3	0	3	0	0	0	0	0.857143	1	1	2,3	9	4
102	2	3	0	13	0	0	0	0	0	0	0	0	10	0			4
102	2	4	0	13	0	0	5	0	0	0	0	0.714286	5	0			4
102	2	5	0	13	0	0	0	0	0	0	0	0	10	0			4,7	2	4	1
102	3	1	0	10	0	0	0	0	0	0	0	0	4	0		10	2
102	3	2	0	17	0	0	0	0	0	0	0	0	8	0			4,5
102	3	3	0	12	0	0	0	0	0	0	0	0	10	0			1,4
102	3	4	0	12	6	1	6	0	6	0	6	3.57143	3	1	11	9	4
102	3	5	0	14	0	0	0	0	0	0	0	0	10	0			1	2	2	1
102	4	1	0	13	0	0	0	0	0	0	0	0	6	0			7	2	1	1
102	4	2	0	16	0	0	0	0	0	0	0	0	7	0			4
102	4	3	0	13	0	0	0	0	0	0	0	0	5	0			4
102	4	4	0	13	0	0	5	0	0	0	0	0.714286	5	0			4
102	4	5	0	13	0	0	0	0	0	0	0	0	6	0			7	2	1	1
102	5	1	0	11	7	0	6	0	0	0	0	1.85714	5	1	10,11	2,3,4,5	7,8
102	5	2	0	16	0	0	0	0	0	0	0	0	6	0			4
102	5	3	0	13	0	0	0	0	0	0	0	0	0	0			4
102	5	4	0	0								0
102	5	5	0	13	0	0	0	0	0	0	0	0	10	0			1	2	1	1
102	6	1	0	10	0	0	0	0	0	0	0	0	8	0			8
102	6	2	0	15	0	0	0	0	0	0	0	0	7	0			8
102	6	3	0	13	0	0	0	0	0	0	0	0	5	0			8
102	6	4	0	0	0	0	0	0	0	0	0	0	8	0			8
102	6	5	0	14	0	0	0	0	0	0	0	0	10	0			7,8	2	2	1
102	7	1
102	7	2	0	16	0	0	0	0	0	0	0	0	10	0			2,3
102	7	3	0	13	0	0	0	0	0	0	0	0	8	0			2
102	7	4	0	14	0	0	0	0	0	0	0	0	7	0			2
102	7	5	0	14	0	0	0	0	0	0	0	0	10	0			2	2	1	1
103	1	1	0	6	0	0	0	0	0	0	0	0	10	0			8	1	4	1
103	1	2	0	2								0
103	1	3	0	4	0	0	0	0	0	0	0	0	10	0			6,7
103	1	4	0	4	0	0	0	0	0	0	0	0	10	0			7
103	1	5	0	4	0	0	0	0	0	0	0	0	10	0			8	2	1	1
103	2	1
103	2	2
103	2	3	0	4	0	0	0	0	0	0	0	0	10	0
103	2	4
103	2	5	0	5	0	0	0	0	0	0	0	0	10	0			8	2	1	1
103	3	1	0	7	0	0	0	0	0	0	0	0	10	0			6
103	3	2	0	9	0	0	0	0	0	0	0	0	10	0			6
103	3	3	0	4	0	0	1	1	0	0	0	0.285714	9	0			8
103	3	4	0	4	0	0	0	0	0	0	0	0	10	0			6
103	3	5	0	6	0	0	0	0	0	0	0	0	10	0			6,8	2	1	1
103	4	1
103	4	2
103	4	3	0	4	0	0	0	0	0	0	0	0	10	0			8
103	4	4	0	4	0	0	0	0	0	0	0	0	10	0			8
103	4	5	0	3	0	0	0	0	0	0	0	0	10	0			8	1	4	1
103	5	1
103	5	2	0	10	0	0	0	0	0	0	0	0	10	0			7
103	5	3	0	8	0	0	0	0	0	0	0	0	10	0			7
103	5	4	0	6	0	0	0	0	0	0	0	0	10	0			8
103	5	5	0	6	0	0	0	0	0	0	0	0	10	0			8	2	1	1
103	6	1
103	6	2	0	10	1	0	0	0	0	0	0	0.142857	8	0			1,7
103	6	3	0	6	0	0	2	0	0	0	0	0.285714	8	1	4	8	1
103	6	4	0	5	0	0	0	0	0	0	0	0	10	0			1
103	6	5
103	7	1
103	7	2	0	7	0	0	0	0	0	0	0	0	10	0			1,7
103	7	3
103	7	4	0	6	0	0	0	0	0	0	0	0	10	0			1,7
103	7	5
104	1	1	0	4	0	0	0	0	0	0	0	0	0	0			3
104	1	2	0	15	0	0	0	0	0	0	0	0	5	0			3
104	1	3	0	10	0	0	0	0	0	0	0	0	0	1	8,11	2	8
104	1	4	0	4	0	0	0	0	0	0	0	0	5	0			8
104	1	5	0	13	0	0	0	0	0	0	0	0	6	0			3	2	1	1
104	2	1
104	2	2	0	13	2	0	1	0	0	0	0	0.428571	7	0			4,8
104	2	3	0	11	0	0	0	0	0	0	0	0	6	0			1,4,8
104	2	4	0	5	0	0	0	0	0	0	0	0	7	0			1,8
104	2	5	0	11	0	0	0	0	0	0	0	0	7	0			1,3,4,8	2	1	1
104	3	1	0	6	0	0	0	0	0	0	0	0	7	0			6
104	3	2	0	12	0	0	0	0	0	0	0	0	7	0			6
104	3	3	0	11	0	0	0	0	0	0	0	0	7	0			6
104	3	4	0	7	0	0	0	0	0	0	0	0	7	0			3
104	3	5	0	11	0	0	0	0	0	0	0	0	7	0			3,4	2	2	1
104	4	1	0	10	0	0	0	0	0	0	0	0	7	0			4,8
104	4	2	0	12	0	0	0	0	0	0	0	0	7	0			8
104	4	3	0	9	0	0	0	0	0	0	0	0	8	0			8
104	4	4	0	6	0	0	0	0	0	0	0	0	6	0			3
104	4	5	0	11	0	0	0	0	0	0	0	0	6	0			3,8	2	1	1
104	5	1	0	11	0	0	0	0	0	0	0	0	7	0			8
104	5	2	0	12	2	0	1	0	0	0	2	0.714286	1	1	8	9	8
104	5	3	0	0	0	0	0	0	0	0	0	0	7	0			8
104	5	4	0	8	0	0	0	0	0	0	0	0	7	0			5,6
104	5	5	0	8	0	0	0	0	0	0	0	0	8	0			3,5	2	2	1
104	6	1	0	12	0	0	0	0	0	0	0	0	7	0			4
104	6	2	0	11	0	0	0	0	0	0	0	0	7	0			4
104	6	3	0	11	0	0	0	0	0	0	0	0	0	0			4
104	6	4	0	7	0	0	0	0	0	0	0	0	0	0			3,4,8
104	6	5	0	8	5	0	5	0	0	0	0	1.42857	3	1	4,5,8,11	9	2,3,8	2	1	2
104	7	1
104	7	2	0	12	0	0	0	0	0	0	0	0	0	0			2,3
104	7	3	0	13	0	0	0	0	0	0	0	0	2	0			2,3,8
104	7	4	0	6	0	7	0	0	7	0	0	2	4	1	6	7	1,2,8
104	7	5	0	11	0	0	0	0	0	0	0	0	6	0			1	2	2	1
105	1	1	0	10	0	0	0	0	0	0	0	0	8	0			4
105	1	2	0	14	0	0	0	0	0	0	0	0	7	1	3	9	4,7
105	1	3	0	12	0	0	0	0	0	0	0	0	10	0			4
105	1	4	0	14	0	0	0	0	0	0	0	0	5	0			2,3,6
105	1	5	1	14	0	0	0	0	0	0	0	0	7	0			2,3,7	2	1	1
105	2	1	0	10	0	0	0	0	0	0	0	0	8	0			2,3
105	2	2	1	14	0	0	0	0	0	0	0	0	5	0			7
105	2	3	0	13	0	0	0	0	0	0	0	0	7	0			2,3,7
105	2	4	0	14	0	0	0	0	0	0	0	0	7	0			1,3
105	2	5	0	14	0	0	0	0	0	0	0	0	10	0			1,2,3	2	1	2
105	3	1	1	10	0	0	0	0	0	0	0	0	10	0			1,2,3,6,7
105	3	2	0	14	0	0	0	0	0	0	0	0	10	0			1,2,3
105	3	3
105	3	4	0	14	0	0	0	0	0	0	0	0	7	0			2
105	3	5	0	14	0	0	0	0	0	0	0	0	8	0			1,3	2	1	1
105	4	1	0	10	0	0	0	0	0	0	0	0	6	0			4,6
105	4	2	0	14	0	0	0	0	0	0	0	0	7	0			4
105	4	3	0	13	0	0	0	0	0	0	0	0	7	0			4,6,7
105	4	4	0	14	0	0	0	0	0	0	0	0	7	0			2,6
105	4	5	0	14	0	0	0	0	0	0	0	0	7	0			2,7	2	1	1
105	5	1	0	10	0	0	0	0	0	0	0	0	7	0			4
105	5	2	0	14	0	0	0	0	2	0	0	0.285714	3	1	3	2	4
105	5	3	0	13	0	0	0	0	0	0	0	0	8	0			4
105	5	4	0	14	0	0	0	0	0	0	0	0	7	0			2,3,6
105	5	5	0	14	0	0	0	0	0	0	0	0	7	0			2	2	4	1
105	6	1	0	10	0	0	0	0	0	0	0	0	8	0			4
105	6	2	0	14	0	0	0	0	0	0	0	0	8	0			4,8
105	6	3	0	13	0	0	0	0	0	0	0	0	7	0			4,8
105	6	4	0	14	0	0	0	0	0	0	0	0	7	0			1,4
105	6	5	0	14	0	0	0	0	0	0	0	0	8	0			8	2	1	1
105	7	1	0	10	0	3	0	0	3	0	3	1.28571	2	0			2,4
105	7	2
105	7	3	0	14	0	0	0	0	0	0	0	0	8	0			8
105	7	4
105	7	5	0	14	0	0	0	0	0	0	0	0	8	0			6	2	2	1
106	1	1	1	13	3	6	2	0	8	1	5	3.57143	8	1	1,4,8,9	10	2,4
106	1	2	0	17	0	0	0	0	0	0	0	0	7	0			2,6
106	1	3	0	19	1	0	1	0	0	0	0	0.285714	9	0			1,2
106	1	4
106	1	5	2	12	0	9	0	0	0	0	10	2.71429	7	1	3,7,10	1,4,8	3,7	2	3	2
106	2	1	0	13	0	0	1	2	0	0	0	0.428571	8	0			2,6
106	2	2	0	19	0	0	0	0	0	0	2	0.285714	9	0			6
106	2	3	0	18	0	0	0	0	0	0	0	0	9	0			6
106	2	4	0	20	0	0	0	0	0	0	0	0	0	0			6
106	2	5	0	13	0	0	0	0	0	0	0	0	0	0			1	2	2	1
106	3	1	0	14	3	0	1	1	0	0	0	0.714286	7	0			4
106	3	2	0	20	1	1	0	1	2	0		0.714286
106	3	3	0	19	1	2	7	0	2	0	0	1.71429	7	1	3,5	2,6,8	4
106	3	4	0	20	0	0	0	0	7	0	0	1	8	0			4
106	3	5	0	13	0	0	0	0	0	0	0	0	7	0
106	4	1	0	14	1	0	0	0	0	0	0	0.142857	6	0			2,4,6
106	4	2	0	19	1	0	1	0	0	0	0	0.285714	6	0			4
106	4	3	0	19	1	1	7	0	1	0	1	1.57143	8	1	3,5,8,9	9	4
106	4	4
106	4	5	0	15	2	6	2	1	7	0	1	2.71429	4	1	3,5	9	4,8	2	4	1
106	5	1	0	14	3	2	6	0	0	0	2	1.85714	6	1	2,3,6,7,8	2,4	2,4
106	5	2	0	0	7	5	7	7	0	6	2	4.85714	3	1	11	2	4
106	5	3	0	20	8	2	8	0	1	1	1	3	8	1	3	4	6
106	5	4	0	19	9	7	6	0	0	0	1	3.28571	1	1	11	2	6,7
106	5	5	0	14	0	0	0	0	0	0	1	0.142857	8	0			4,6	2	1	1
106	6	1	0	14	0	1	2	2	1	1	1	1.14286	8	1	2,7	2,4	2
106	6	2
106	6	3	0	18	1	1	2	1	1	0	1	1	7	0			4
106	6	4	0	19	1	0	1	1	1	1	1	0.857143	8	0			4
106	6	5
106	7	1
106	7	2
106	7	3
106	7	4
106	7	5
107	1	1	0	8	0	5	0	0	0	0	0	0.714286	10	0			3
107	1	2	0	3	0	0	0	0	0	0	0	0	10	0			3
107	1	3	0	16	0	0	0	0	0	0	0	0	10	0			8
107	1	4	0	4	0	0	0	0	0	0	0	0	10	0			8
107	1	5	0	0								0
107	2	1	0	0	1	0	0	0	0	3	0	0.571429	3	1	11	4,5	8
107	2	2
107	2	3
107	2	4	1	13	0	0	0	0	0	0	0	0	6	0			8
107	2	5	0	6	0	0	0	0	0	0	0	0	9	0				2	1	1
107	3	1	0	6	0	0	0	0	0	1	0	0.142857	4	0			4
107	3	2	0	6	0	0	0	0	0	0	0	0	7	0			4
107	3	3	0	12	0	0	0	0	0	0	0	0	5	0			4
107	3	4	0	4	2	0	0	0	0	0	0	0.285714	5	0			8
107	3	5	0	6	0	0	0	0	0	0	0	0	8	0
107	4	1	0	5	0	0	0	0	1	0	0	0.142857	7	0			4,5
107	4	2	0	9	0	0	0	0	0	0	0	0	7	0			4
107	4	3	0	11	0	1	0	0	0	0	1	0.285714	5	0			4
107	4	4	0	7	0	0	0	0	0	0	0	0	5	0			4
107	4	5	0	6	0	0	0	0	0	0	0	0	5	0			3,6	2	4	1
107	5	1	0	4	0	0	9	1	6	0	6	3.14286	0	0			8
107	5	2	0	10	0	0	0	0	0	0	0	0	6	0			8
107	5	3	0	15	0	0	0	0	0	0	0	0	8	0			8
107	5	4	0	6	0	1	2	0	0	0	0	0.428571	7	0			4,8
107	5	5	0	6	0	0	0	0	0	0	0	0	6	0			8	2	2	1
107	6	1	0	6	0	0	0	0	0	0	0	0	9	0			1
107	6	2	0	7	0	0	0	0	0	0	0	0	10	0			1,2,6
107	6	3	0	7	0	0	0	0	0	0	0	0	10	0			1,3,6
107	6	4	0	6	0	0	0	0	0	0	0	0	10	0			1,2,3
107	6	5	0	7	0	0	0	0	0	0	0	0	7	0			1	2	1	1
107	7	1	0	6	0	0	0	0	0	0	0	0	6	0			2,3,6
107	7	2	0	6	0	0	0	0	0	0	0	0	9	0			2,3
107	7	3
107	7	4	0	6	0	0	0	0	0	0	0	0	8	0			1,2
107	7	5	0	6	0	0	0	2	1	1	0	0.571429	6	0			2,8	2	1	1
108	1	1	0	0	6	3	6	6	6	6	3	5.14286	3	0			8
108	1	2	0	0	3	2	2	6	6	2	3	3.42857	3	0			4
108	1	3	0	13	3	3	8	3	7	8	8	5.71429	2	0			4
108	1	4	0	9	4	5	5	6	5	5	5	5	6	0			4
108	1	5	0	9	5	6	6	6	6	5	6	5.71429	5	0			2	2	1	1
108	2	1
108	2	2
108	2	3	0	9	8	8	8	8	8	8	8	8	8	0			4
108	2	4	0	9	7	7	7	8	8	8	8	7.57143	8	0			4
108	2	5	0	3	5	5	5	4	5	4	5	4.71429	5	0			8	1	1	1
108	3	1
108	3	2	0	3	4	3	3	3	3	3	6	3.57143	3	1	1,3	4
108	3	3
108	3	4	1	4	5	4	5	5	5	5	5	4.85714	5	0			1,4
108	3	5	0	3	5	5	5	5	3	4	3	4.28571	5	0			4	1	1	1
108	4	1	0	3	5	5	5	6	5	5	5	5.14286	5	0			4
108	4	2	0	3	3	2	6	6	5	5	6	4.71429	3	0			4
108	4	3	0	3	5	5	5	5	5	5	5	5	5	0			4
108	4	4	0	3	4	3	3	3	3	2	3	3	3	0			6
108	4	5	0	3	6	5	6	5	5	6	6	5.57143	5	0			1,2	1	2	1
108	5	1	0	3	8	8	2	8	5	5	5	5.85714	5	0			2
108	5	2	0	3	0	1	1	6	1	6	2	2.42857	3	0			2
108	5	3	0	3	5	5	5	5	6	5	4	5	6	0			1,2
108	5	4	0	15	8	7	8	2	9	8	7	7	2	0			3
108	5	5	0	19	7	7	8	9	8	9	8	8	0	1	11	4,10	2	1	2	1
108	6	1	0	3	5	3	5	3	3	5	7	4.42857	3	0			2
108	6	2	0	3	5	5	5	3	7	6	6	5.28571	3	0			3
108	6	3	0	3	5	6	5	5	5	5	8	5.57143	2	0			2
108	6	4	0	3	8	2	7	3	8	6	5	5.57143	4	0			1,2
108	6	5	0	3	7	7	8	8	5	5	6	6.57143	5	0			1,2	1	2	1
108	7	1
108	7	2	0	0	7	0	1	0	7	4	1	2.85714	3	0			4
108	7	3	0	3	7	2	7	3	7	5	5	5.14286	2	0			4
108	7	4	0	12	7	6	9	2	7	3	7	5.85714	2	0			3
108	7	5	0	3	8	3	8	3	7	5	8	6	3	0			1,2,4	1	1	1
109	1	1
109	1	2	1	3	4	4	5	5	5	5	5	4.71429	5	1	1	2	4
109	1	3	0	6								0
109	1	4
109	1	5	0	3	0	0	5	5	0	0	2	1.71429	6	0			8	1	1	1
109	2	1
109	2	2
109	2	3	0	3	0	0	0	0	0	0	0	0	0	0			8
109	2	4	0	3	0	0	0	3	0	0	0	0.428571	7	0			1
109	2	5	0	21	0	0	0	0	0	0	0	0	10	0			6	2	1	1
109	3	1
109	3	2	0	15	0	0	0	0	0	0	0	0	0	0			4
109	3	3
109	3	4
109	3	5
109	4	1
109	4	2
109	4	3
109	4	4
109	4	5
109	5	1
109	5	2
109	5	3
109	5	4
109	5	5
109	6	1
109	6	2
109	6	3
109	6	4
109	6	5
109	7	1
109	7	2
109	7	3
109	7	4
109	7	5
110	1	1
110	1	2	0	16	0	0	0	0	0	0	0	0	10	0			1
110	1	3
110	1	4
110	1	5
110	2	1	0	6	0	0	0	0	0	0	0	0	9	0			3
110	2	2
110	2	3
110	2	4
110	2	5
110	3	1	0	4	0	0	0	0	0	0	0	0	10	0			3
110	3	2	0	6	0	0	0	0	0	0	0	0	10	0			3
110	3	3
110	3	4	0	4	0	0	0	0	0	0	0	0	10	0			3,4
110	3	5	0	8	0	0	0	0	0	0	0	0	10	0			3,4	2	1	1
110	4	1	0	4	0	0	0	0	0	0	0	0	9	0			1,3,4
110	4	2	0	9	0	0	0	0	0	0	0	0	9	0			1
110	4	3
110	4	4
110	4	5	0	4
110	5	1	0	4	0	0	0	0	0	0	0	0	10	0			8
110	5	2	0	6	0	0	0	0	0	0	0	0	10	0			1
110	5	3	0	5	0	0	0	0	0	0	0	0	10	0			8
110	5	4
110	5	5	0	4	0	0	0	0	0	0	0	0	7	0			8	2	1	1
110	6	1	0	4	0	0	0	0	0	0	0	0	7	0			6
110	6	2	0	6	0	0	0	0	0	0	0	0	8	0			8
110	6	3
110	6	4
110	6	5	0	10	0	0	0	0	3	0	0	0.428571	4	1	3	2	4
110	7	1
110	7	2
110	7	3	0	6	0	0	0	0	0	0	0	0	7	0			1
110	7	4	0	5	0	0	0	0	0	0	0	0	8	0			2
110	7	5
111	1	1	0	16	0	0	0	0	2	0	5	1	8	0			3,4
111	1	2	0	17	3	0	3	0	3	0	4	1.85714	7	1	3	2,3,4	4,8
111	1	3	0	14	0	0	0	0	0	0	0	0	10	0			8
111	1	4	0	14	0	0	2	0	0	0	0	0.285714	10	1	7	4,10	7
111	1	5	0	15	0	0	0	0	0	0	0	0	10	0			2	1	4	1
111	2	1	0	16	0	0	0	0	0	0	0	0	10	0			3,8
111	2	2	2	17	0	0	0	0	0	0	0	0	10	0			2
111	2	3	0	16	0	0	0	0	0	0	0	0	10	0			2
111	2	4	0	15	0	0	0	0	0	0	0	0	10	0			1,2
111	2	5	0	16	0	0	0	0	0	0	0	0	10	0			2	2	1	1
111	3	1	0	16	0	0	0	0	0	0	0	0	10	0			8
111	3	2	0	16	0	0	0	0	0	0	0	0	10	0			4,8
111	3	3	0	17	0	0	0	0	0	0	0	0	10	0			8
111	3	4	0	15	0	0	0	0	0	0	0	0	10	0			2
111	3	5	0	16	0	0	0	0	0	0	0	0	10	0			2,8	2	1	1
111	4	1	0	16	0	0	0	0	0	0	0	0	10	0			8
111	4	2	0	17	0	0	0	0	0	0	0	0	10	0			2,3,8
111	4	3	0	16	0	0	0	0	0	0	0	0	10	0			2,8
111	4	4	0	15	0	0	0	0	0	0	0	0	10	0			2,8
111	4	5	0	15	0	0	0	0	0	0	0	0	10	0			1,2	2	1	1
111	5	1	0	16	0	0	0	0	0	0	0	0	10	0			2,3
111	5	2	0	15	0	0	0	0	0	0	0	0	10	0			2,3
111	5	3	0	16	0	0	0	0	0	0	0	0	10	0			2,3,8
111	5	4	0	15	0	0	0	0	0	0	0	0	10	0			2,3,8
111	5	5
111	6	1	0	16	0	0	0	0	0	0	0	0	10	0			8
111	6	2	0	16	0	0	0	0	0	0	0	0	10	0			8
111	6	3	0	16	0	0	0	0	0	0	0	0	10	0			2,3,6
111	6	4	0	15	0	0	0	0	0	0	0	0	10	0			2,3
111	6	5	0	16	0	0	0	0	0	0	0	0	10	0			2,3	1	4	1
111	7	1	0	16	0	0	0	0	0	0	0	0	10	0			2,3,8
111	7	2	0	16	5	0	0	0	6	0	0	1.57143	10	0			4,8
111	7	3	0	17	0	0	0	0	0	0	0	0	10	0			8
111	7	4	0	16	0	0	0	0	0	0	0	0	10	0			2
111	7	5	0	16	0	0	0	0	0	0	0	0	10	0			8	2	1	1

## Sheet: Codebook
SUM_RAD: summary racial discrimination score
SUM_MICRO: summary microaggression score
NEGATIVE_AFFECT: summary score of negative affect states
Happy: positive affect
STRESS: Yes(1) No(0) (Since last time you responded to the text survey, has anything stressful happened to you?)
CAUSE: STRESS CAUSE (Since last time you responded to the text survey, which of these things caused you stress? [check all that apply])
1.Racial discrimination experience 2. Work at home 3. Work at a job 4. Demands made by your family 5. Tension with a coworker 6. Tension with a spouse 7. Tension with your children 8.. Financial problem 9. Transportation problem 10 Neighborhood environment 11. Other
RESPONSE (Right before the phone went off, how have you responded to the stressful experience? [check all that apply])
1.Smoked
2.Talked to someone about how you were feeling
3. Sought or found spiritual comfort and support
4. Prayed about the situation
5. Physical activity/exercise
6. Eaten something
7. Had drinks
8. Accepted it as a fact of life
9. Done nothing
10.Other:
WHO (Who were you with over the past few hours? [check all that apply])
1.Friend(s) 2. Child(en) 3. Spouse 4. Co-worker(s) 5. Sister(s) or Brother(s)
6. Other family member(s) 7. People you don’t know 8. I was alone
EC_Walk No (1) Yes (2) (How was your neighborhood today?: Was it pleasant to walk?)
EC_WEATHER (How’s the weather today?)
1.Sunny 2. Cloudy 3. Windy 4. Rainy 5. Snowy
SC_ILL: No (1) Yes (2) (Were you sick or ill today?)
