# Supplementary material for: Real-time racial discrimination, affective states, salivary cortisol and alpha-amylase in Black adults
Source: PLoS One. 2022 Sep 14;17(9):e0273081. doi: 10.1371/journal.pone.0273081 (PMC9473392; doi:10.1371/journal.pone.0273081)
Supplement: S2 Data — (XLSX) [file pone.0273081.s002.xlsx]

## Sheet: Baseline Survey
ID	BMI	BP_Sys	BP_Dia	BodyFat	visFat	MaritalS	employ	Edu	comf_Income	Annu_Income	Health Sta	smok	Drink _freq	MicrAgress_sum	EOD_Sum	EOD-Frequency	RES_sum	Race_identity	CESD	SSS
100	23.4	112.5	72	32.3	5	2	1	8	5	3	3	1	2	151	6	13	12	43	23	6
101	47.2	149	110.5	38.5	24	2	1	9	4	2	3	0	0	143	7	18	19	50	25	5
102	48.8	106	71.5	58.8	14	2	1	9	3	3	2	0	1	149	2	3	12	49	14	6
103	39.5	151	100.5	51.7	13	5	1	9	2	4	2	0	0	126	1	2	1	45	14	8
104	25.6	96.5	68	38.2	6	6	1	9	4	5	3	0	2	147	6	14	9	39	17	6
105	49.7	132.5	87	56.5	12	1	1	9	3	5	4	0	0	165	4	9	9	35	19	6
106	27.8	124.5	76.5	40.2	8	4	1	8	4	3	2	0	1	204	9	22	18	56	18	9
107	23.5	110.5	68.5	17.6	7	6	1	8	3	3	1	0	1	96	3	8	10	50	14	2
108	48.2	116.5	87.5	55.4	13	2	1	8	5	3	3	0	2	158	8	20	19	56	35	10
109	28.4	128	87	21.7	13	3	2	5	4	2	2	0	2	90	4	2	0	23	15	10
110	25.1	124	82.5	22.7	10	6	2	8	2	3	1	0	1	136	4	12	8	22	31	10
111	23.1	125.5	78.5	32.6	5	1	1	7	3	6	3	0	1	189	8	21	15	32	28	7
																	11
																	6.28129

## Sheet: Codebook
Sex: 1:male 2: female
BMI: body mass index
BP_Systolic: Systolic blood pressure
BP_diastolic: Diastolic blood pressure
Body Fat: %
VisFat: visceral fat
Marital S: marital status
○01 Married ○02 Never Married ○03 Widowed ○04 Divorced ○05 Separated ○01 Married ○02 Never Married ○03 Widowed ○04 Divorced ○05 Separated ○01 Married ○02 Never Married ○03 Widowed ○04 Divorced ○05 Separated
Employment: 1: Working full time	2: Working part time
3 Retired	4: Unemployed
Edu: Education completed:
○00 None					○01Some elementary school
○02 Completed elementary school		○03 Some middle school
○04 Completed Middle school		○05 Some high school
○06 High school graduate			○07 Vocational/Technical school
○08 Some college				○09 College graduate
○10 Some graduate school			○11 Graduate School
comf_Income : How comfortably can you live with your present income?
○01 Very comfortable				○02 Comfortable
○03 It’s OK.					○04 Difficult to manage
○05 Very difficult				○99 No answer/ don’t know
Annu_Income : What is the annual income of your household?
○01 1: 0 - $19,999				○02: $20,000 - $39,999
○03: $40, 000 - $59,999			○04: $60,000 - $ 79,999
○05: $ 80,000 - $ 99, 999			○06:more than $100,000
Health Sta: In general, would you say your health is:
¨ 1 Excellent
¨ 2 Very good
¨ 3 Good
¨ 4 Fair
¨ 5 Poor
Smok:Smoking
0:no
1:yes
Drink _freq: How often do you have a drink containing alcohol?
(0) Never [Skip to Qs D9-10]
(1) Monthly or less
(2) 2 to 4 times a month
(3) 2 to 3 times a week
(4) 4 or more times a week
MicrAgress_sum: racial microaggression (subtle form of racial discrimination).
Higher number: more microaggression experience
EOD_Sum: Experiences of Discrimination. The 9-item MLD Scale assesses experiences of unfair treatment in adults
EOD-Frequency: frequency of Experiences of Discrimination 0never, once, 2–3 times, 4 or more times
RES_sum: summary of Race-Related Events Scale (RRES) Scores (0 for No, 1 for Yes) for items 1 – 22 are summed for a total score, ranging from 0 – 22. Higher scores indicate more experiences of race-related events.
Race_identity: 7-point Likert-type scale ranging from strongly disagree (1) to strongly agree (7).
A person with higher score is also likely to hold positive feelings and attitudes toward African Americans being African American is central to the respondents' definition of themselves
CESD: Center for Epidemiologic Studies Depression Scale (0-60): higher scores indicating the presence of more symptomatology.
SSS: Subjective Social Status(1-10) (higher number means the respondent rate his/her social status is high in the community)
