# Supplementary material for: Real-time racial discrimination, affective states, salivary cortisol and alpha-amylase in Black adults
Source: PLoS One. 2022 Sep 14;17(9):e0273081. doi: 10.1371/journal.pone.0273081 (PMC9473392; doi:10.1371/journal.pone.0273081)
Supplement: S3 Data — (XLSX) [file pone.0273081.s003.xlsx]

## Sheet: Sheet1
Subjet ID		Day	Time	Cortisol	sAA
100	W-1-100	1	1	0.368	71.996
100	W30-1-100	1	2	0.7705	41.656
100	D-1-100	1	3	0.113	80.524
100	B-1-100	1	4	0.092	41.328
100	W-2-100	2	1	0.244	50.348
100	W30-2-100	2	2	0.565	42.804
100	D-2-100	2	3	0.072	98.728
100	B-2-100	2	4	0.0705	24.436
100	W-3-100	3	1	0.3055	87.084
100	W30-3-100	3	2	0.6645	52.972
100	D-3-100	3	3	0.062	42.804
100	B-3-100	3	4	0.404	66.584
101	W-1-101	1	1	0.356	34.768
101	W30-1-101	1	2	0.484	45.428
101	D-1-101	1	3	0.1705	188.108
101	B-1-101	1	4	0.135	75.768
101	W-2-101	2	1	0.7685	205
101	W30-2-101	2	2	0.7145	233.044
101	D-2-101	2	3	0.2845	112.832
101	B-2-101	2	4	0.116	97.088
101	W-3-101	3	1	0.747	208.444
101	W30-3-101	3	2	0.875	150.224
101	D-3-101	3	3	0.1375	233.044
101	B-3-101	3	4	0.4985	602.208
102	W-1-102	1	1	0.222	257.152
102	W30-1-102	1	2	0.3575	220.908
102	D-1-102	1	3	0.049	63.96
102	B-1-102	1	4	0.067	223.04
102	W-2-102	2	1	0.171	86.428
102	W30-2-102	2	2	0.1895	140.876
102	D-2-102	2	3	0.0475	76.916
102	B-2-102	2	4	0.0835	86.592
102	W-4-102	4	1	0.3055	83.804
102	W30-4-102	4	2	0.6915	135.464
102	D-4-102	4	3	0.0685	180.236
102	B-4-102	4	4	0.0945	52.808
103	W-1-103	1	1	0.243	118.572
103	W30-1-103	1	2	0.5045	63.304
103	D-1-103	1	3	0.073	654.688
103	B-1-103	1	4	0.107	188.6
103	W-2-103	2	1	0.4665	291.592
103	W30-2-103	2	2	0.6185	72.816
103	D-2-103	2	3	0.092	514.96
103	B-2-103	2	4	0.114	226.484
103	W-3-103	3	1	0.602	312.256
103	W30-3-103	3	2	0.6145	76.26
103	D-3-103	3	3	0.1055	130.216
103	B-3-103	3	4	0.189	300.94
104	W-1-104	1	1	0.33	189.748
104	W30-1-104	1	2	0.4635	59.204
104	D-1-104	1	3	0.1235	210.248
104	B-1-104	1	4	0.1535	131.364
104	W-2-104	2	1	0.446	125.296
104	W30-2-104	2	2	0.431	84.132
104	D-2-104	2	3	0.0575	151.7
104	B-2-104	2	4	0.084	128.904
104	W-3-104	3	1	0.415	167.608
104	W30-3-104	3	2	0.569	61.172
104	D-3-104	3	3	0.0525	126.936
104	B-3-104	3	4	0.0665	71.34
105	W-1-105	1	1	0.307	467.728
105	W30-1-105	1	2	0.305	191.224
105	D-1-105	1	3	0.0445	192.864
105	B-1-105	1	4	0.0575	227.96
105	W-2-105	2	1	0.4465	520.864
105	W30-2-105	2	2	0.1655	98.236
105	D-2-105	2	3	0.064	101.188
105	B-2-105	2	4	0.0445	141.368
105	W-3-105	3	1	0.397	379.332
105	W30-3-105	3	2	0.298	48.216
105	D-3-105	3	3	0.068	161.048
105	B-3-105	3	4	0.03	101.844
106	W-1-106	1	1	0.6065	72.324
106	W30-1-106	1	2	0.6755	73.964
106	D-1-106	1	3	0.218	171.38
106	B-1-106	1	4	0.1005	124.476
106	W-2-106	2	1	1.64	84.132
106	W30-2-106	2	2	0.4545	145.468
106	D-2-106	2	3	0.119	291.264
106	B-2-106	2	4	0.0865	147.108
106	W-4-106	4	1	0.2555	166.952
106	W30-4-106	4	2	0.284	89.216
106	D-4-106	4	3	0.1315	147.272
106	B-4-106	4	4	0.1465	267.32
107	W-1-107	1	1	0.164	369.328
107	W30-1-107	1	2	0.1535	145.14
107	D-1-107	1	3	0.087	89.216
107	B-1-107	1	4	0.056
107	W-2-107	2	1	QNS	92.988
107	W30-2-107	2	2	0.693	33.784
107	D-2-107	2	3	0.0425	63.632
107	B-2-107	2	4	0.085	97.744
107	W-3-107	3	1	0.489	54.94
107	W30-3-107	3	2	0.5195	64.288
107	D-3-107	3	3	0.09	138.416
107	B-3-107	3	4	0.1615	155.964
108	W-1-108	1	1	0.329	36.736
108	W30-1-108	1	2	0.179	264.86
108	D-1-108	1	3	0.0385	124.64
108	B-1-108	1	4	0.0775	416.56
108	W-2-108	2	1	0.4805	42.968
108	W30-2-108	2	2	0.401	41.492
108	D-2-108	2	3	0.0215	140.22
108	B-2-108	2	4	0.036	264.204
108	W-3-108	3	1	0.1315	52.152
108	W30-3-108	3	2	0.1595	58.22
108	D-3-108	3	3	0.0325	196.8
108	B-3-108	3	4	0.03	216.48
109	W-1-109	1	1	0.138	61.664
109	W30-1-109	1	2	0.134	111.356
109	D-1-109	1	3	0.0885	309.468
109	B-1-109	1	4	0.08	281.424
109	W-2-109	2	1	0.413	25.584
109	W30-2-109	2	2	0.19	129.724
109	D-2-109	2	3	0.038	155.308
109	B-2-109	2	4	0.0485	204.672
109	W-3-109	3	1	0.325	39.36
109	W30-3-109	3	2	0.2995	72.488
109	D-3-109	3	3	0.1055	500.528
109	B-3-109	3	4	0.469	90.528
110	W-1-110	1	1	0.1665	39.524
110	W30-1-110	1	2	0.461	33.948
110	D-1-110	1	3	0.086	94.956
110	B-1-110	1	4	0.154	266.5
110	W-2-110	2	1	0.2325	21.648
110	W30-2-110	2	2	0.401	27.552
110	D-2-110	2	3	0.0955	26.896
110	B-2-110	2	4	0.101	109.88
110	W-3-110	3	1	0.211	30.996
110	W30-3-110	3	2	0.397	46.904
110	D-3-110	3	3	0.195	146.78
110	B-3-110	3	4	0.043	95.12
111	W-1-111	1	1	0.3805	162.032
111	W30-1-111	1	2	0.874	45.592
111	D-1-111	1	3	0.0865	163.836
111	B-1-111	1	4	0.0655	127.756
111	W-2-111	2	1	0.328	107.912
111	W30-2-111	2	2	0.6595	60.516
111	D-2-111	2	3	0.084	220.744
111	B-2-111	2	4	0.0385	160.884
111	W-3-111	3	1	0.3455	153.012
111	W30-3-111	3	2	1.256	60.516
111	D-3-111	3	3	0.0715	313.24
111	B-3-111	3	4	0.0295	79.704

## Sheet: Codebook
	Data Table Key
	Abbreviation	Definition
	QNS	Quantity not sufficient for testing
	LLOS	Lower Limit of Sensitivity
	ULOS	Upper Limit of Sensitivity
